# Supplementary material for: Biological Activities of the Fruit Essential Oil, Fruit, and Root Extracts of Ferula drudeana Korovin, the Putative Anatolian Ecotype of the Silphion Plant
Source: Plants (Basel). 2023 Feb 13;12(4):830. doi: 10.3390/plants12040830 (PMC9959981; doi:10.3390/plants12040830)
Supplement: Supplementary file 1 [file plants-12-00830-s001.zip]

Archive with 1 entries (1 files):
- plants-2168387-supplementary.pdf
